# Supplementary material for: Pristine and Modified Porous Membranes for Zinc Slurry–Air Flow Battery
Source: Molecules. 2021 Jul 2;26(13):4062. doi: 10.3390/molecules26134062 (PMC8272061; doi:10.3390/molecules26134062)
Supplement: Supplementary file 1 [file molecules-26-04062-s001.zip]

Archive with 1 entries (1 files):
- molecules-1235318-supplementary.pdf
